# Supplementary material for: Functions of RNF Family in the Tumor Microenvironment and Drugs Prediction in Grade II/III Gliomas
Source: Front Cell Dev Biol. 2022 Feb 9;9:754873. doi: 10.3389/fcell.2021.754873 (PMC8864229; doi:10.3389/fcell.2021.754873)
Supplement: Supplementary file 1 [file Table2.XLSX]

## Sheet: Sheet1
	TCGA	CGGAseq	CGGAarray	GSE108474
Grade (WHO II; WHO III)	256; 265	102; 78	116; 57	86; 82
IDH (Wild; Mutant)	96; 423	48; 132	60; 111	/
1p19q (Codel; Non-codel)	171; 351	60; 120	16; 37	/
MGMT (Methylation; Unmethylation)	431; 91	87; 77	45; 114	/
