# Supplementary material for: Functions of RNF Family in the Tumor Microenvironment and Drugs Prediction in Grade II/III Gliomas
Source: Front Cell Dev Biol. 2022 Feb 9;9:754873. doi: 10.3389/fcell.2021.754873 (PMC8864229; doi:10.3389/fcell.2021.754873)
Supplement: Supplementary file 3 [file Table3.XLSX]

## Sheet: Sheet1
Drug	logFC	AveExpr	t	P.Value	adj.P.Val	B	change
tetrol fr. taxus brevifolia	-0.511251	0.154426	-15.5079	1.37566e-44	2.64607e-40	90.5183	NOT
2-(phenylamino)-10-methyl-5,6,7,10-tetrahydropyrrolo[3',...	2.58988	-0.327923	14.8356	1.53895e-41	1.48008e-37	83.5393	UP
Latrunculin A	2.26418	-0.460491	14.5758	7.47568e-40	4.37818e-36	79.7098	UP
STK075040	-0.455397	0.117005	-14.4368	9.10462e-40	4.37818e-36	79.4815	NOT
Benzylpenillic acid	1.22051	-0.132085	14.2867	4.34224e-39	1.67046e-35	77.9314	NOT
Trimethyl 2-phosphono-3-(2-furan)acrylate	1.79151	-0.0388834	14.0053	7.56821e-38	2.42624e-34	75.0913	NOT
Benzo[a]quinolizinium, 7-bromo-6,7-dihydro- 2,4,7-triphe...	-0.372916	0.190897	-13.9716	1.06394e-37	2.92357e-34	74.7529	NOT
Diethyl 2-[[4-(3-phenylquinoxalin-2-yl)oxybenzoyl]amino]pentanedioate	0.770432	-0.230644	13.9393	1.47453e-37	3.54533e-34	74.4286	NOT
LOXO-292	3.12643	-0.106082	14.0392	4.10822e-37	8.78017e-34	73.4632	UP
Hypericin	0.442016	-0.216885	13.5759	5.54051e-36	1.06572e-32	70.8235	NOT
Idelalisib	0.909708	-0.323352	13.565	6.17235e-36	1.07932e-32	70.7162	NOT
10-Benzyl-3-(4-chlorophenyl)-[1,2,4]triazino[4,3-a]benzimidazol-4-one	3.15828	0.23538	13.5524	7.3231e-36	1.17383e-32	70.5494	UP
Ethyl 5-[(2-ethoxycarbonyl-1H-indol-5-yl)methyl]-1H-indole-2-carboxylate	2.39693	-0.253607	13.5891	1.00866e-35	1.49242e-32	70.2677	UP
N-[(E)-(2-Methoxyphenyl)methylideneamino]-3,4,6,12-tetrazatetracyclo[12.4.0.02,7.08,13]octadeca-1(18),2(7),3,5,8(13),9,11,14,16-nonaen-5-amine	1.00059	-0.212278	13.3455	5.47884e-35	7.52754e-32	68.5474	NOT
N-(2-Phenylethyl)-4-[[[3-(2-phenylthiazole-4-yl)acryloyl]amino]methyl]benzamide	1.63766	-0.142494	13.297	9.03845e-35	1.15903e-31	68.0529	NOT
N-[4-[15-(4-Acetamidophenyl)-10,20-bis(1-methylquinolin-1-ium-3-yl)-21,23-dihydroporphyrin-5-yl]phenyl]acetamide;chloride	1.25881	-0.283813	13.2415	1.53211e-34	1.84188e-31	67.5261	NOT
(8R,9S,13S,14S,16E)-3-Methoxy-13-methyl-16-[(3,4,5-trimethoxyphenyl)methylidene]-6,7,8,9,11,12,14,15-octahydrocyclopenta[a]phenanthren-17-one	0.920966	-0.269181	13.1953	2.4657e-34	2.72297e-31	67.0562	NOT
1-(3-Chlorophenyl)-3-[(E)-(1,5-dimethyl-3-oxo-2-phenyl-pyrazol-4-yl)methyleneamino]thiourea	0.872999	-0.065512	13.1919	2.54814e-34	2.72297e-31	67.0235	NOT
2-[(E)-[2-Chloro-6-(4-nitrophenyl)imidazo[2,1-b][1,3]thiazol-5-yl]methylideneamino]guanidine;hydrochloride	-0.461202	0.0637812	-13.1707	3.07687e-34	3.11492e-31	66.8337	NOT
LY-2801653	2.05936	-0.381429	13.1437	4.09773e-34	3.941e-31	66.5518	UP
TAS-115	1.24525	-0.465049	13.0098	1.49356e-33	1.36803e-30	65.2648	NOT
5-Amino-1-[1-(4-chlorophenyl)-4-hydroxypyrazole-3-carbonyl]pyrazole-4-carbonitrile	0.736606	-0.0710104	12.9967	1.73044e-33	1.46401e-30	65.1213	NOT
Protein: PAHIV4	0.722836	-0.253701	12.9955	1.75057e-33	1.46401e-30	65.1098	NOT
Indole-2,3-dione, 5,7-dichloro-, 3-[(o-nitrophenyl) hydr...	1.20414	-0.151292	12.8966	4.5952e-33	3.68286e-30	64.1516	NOT
llw15	-0.744724	0.219681	-12.8562	7.07186e-33	5.44109e-30	63.729	NOT
(3E)-5-Methoxy-6-methyl-3-(pyridin-2-ylmethylidene)-1H-indol-2-one	0.25102	0.0137463	12.8037	1.13428e-32	8.39151e-30	63.2545	NOT
5-(1,2-Benzisothiazol-3-yl)-N-(4-methoxyphenyl)-1,3,4-thiadiazol-2-amine	0.482113	-0.190307	12.7497	1.88058e-32	1.33974e-29	62.7499	NOT
N-(3-Chlorophenyl)-3-(4-((4-methoxyphenyl)diazenyl)-3,5-diphenyl-1H-pyrazol-1-yl)-3-oxopropanamide	0.359408	-0.279767	12.6739	3.91574e-32	2.68997e-29	62.0218	NOT
9-Amino-2,4,4a,5-tetrahydro-3H-indeno[1,2-c]pyridazin-3-one	0.00534763	-0.223861	12.659	4.52133e-32	2.99889e-29	61.879	NOT
9-Tert-butyl-16-methoxy-4-(4-methoxyphenyl)-4,20-diazapentacyclo[11.7.0.02,6.07,12.014,19]icosa-1(13),14(19),15,17-tetraene-3,5-dione	1.18243	-0.0785455	12.6582	4.89651e-32	3.13948e-29	61.8064	NOT
3-Benzoyl-4-(4-(benzyloxy)benzyl)-2-phenyl-1,3-oxazolidin-5-one	0.485543	-0.293421	12.6117	7.1389e-32	4.32457e-29	61.4256	NOT
PF-04217903	0.0469713	-0.157429	12.6095	7.29126e-32	4.32457e-29	61.4047	NOT
2-(3-aminopropyl)-7-(3-((2-methoxybenzyl)amino)propyl)be...	-0.464514	-0.0735593	-12.6095	7.41933e-32	4.32457e-29	61.3901	NOT
4-Methylbenzenesulfonate;7-methyl-5-(3-morpholin-4-ylpropylamino)benzimidazolo[1,2-a]quinolin-7-ium-6-carbonitrile	-0.624678	0.267598	-12.5883	9.09417e-32	5.14489e-29	61.1881	NOT
trichloro[?]triol	1.62708	-0.0911412	12.5824	9.62761e-32	5.16409e-29	61.1315	NOT
4-amino-3-phenyl-5[(1-phenyl-3,5-dimethylpyrazol-4- yl)m...	0.814467	-0.0710696	12.582	9.66505e-32	5.16409e-29	61.1276	NOT
phosphonium, triphenylpropenyl-, bromide, (e)- (8ci)	-0.641674	0.242424	-12.5457	1.37041e-31	7.12427e-29	60.7811	NOT
Methyl N-[6-[(4-fluorophenyl)sulfonylamino]-1H-benzimidazol-2-yl]carbamate	-0.97092	0.248422	-12.5328	1.55124e-31	7.85214e-29	60.658	NOT
1,2,3-Tri-O-acetyl-4-O-(2,3,4,6-tetra-O-acetylhexopyranosyl)-6-S-(2,3,4,6-tetra-O-acetylhexopyranosyl)-6-thiohexopyranose	0.173144	-0.183978	12.5351	1.5986e-31	7.88436e-29	60.6366	NOT
ZX-AH054289	0.297871	-0.24483	12.4292	4.11696e-31	1.97974e-28	59.6865	NOT
p-anisylchloromercury	-0.841796	0.263898	-12.4252	4.27552e-31	2.00584e-28	59.649	NOT
AK-38589	0.196783	-0.322918	12.4139	4.92827e-31	2.25703e-28	59.5136	NOT
gsk317354a	0.700743	-0.236729	12.3954	5.68696e-31	2.54392e-28	59.3658	NOT
N-[1-[2-(Methanesulfonamido)-1-naphthyl]-2-naphthyl]methanesulfonamide	0.0894325	-0.225274	12.3738	7.10766e-31	3.10718e-28	59.1473	NOT
2-(3-((4-((4-aminobutyl)amino)butyl)amino)propyl)-7-(3-(...	-1.18858	0.264665	-12.3329	1.04947e-30	4.48588e-28	58.7606	NOT
DWPHGNLALUNFLR-UHFFFAOYSA-N	2.58227	-0.334541	12.2951	1.50291e-30	6.28444e-28	58.4042	UP
(4R)-4-[(1R,4Z,8E,10Z,12S,15R,17R)-5,12-Dimethyl-3-oxo-17-(2-phenylethoxy)-2,16-dioxabicyclo[13.3.1]nonadeca-4,8,10-trien-17-yl]-1,3-thiazolidin-2-one	2.18683	-0.0111223	12.676	1.75972e-30	7.20173e-28	58.3764	UP
2-oxo-2-(3-phenyltellanyl)propylamino)ethyl 3-(3-methyl-...	0.945131	-0.17626	12.2701	1.87657e-30	7.51997e-28	58.181	NOT
5-Bromo-6-(5-methyl-1,3-benzodithiol-2-yl)-1,3-benzodioxole	0.665907	-0.137401	12.2626	2.01369e-30	7.90477e-28	58.1111	NOT
3,11-Bis(2-chloroethyl)-7,14,15-trithia-3,11-diazadispiro[5.1.58.26]pentadecane;hydrochloride	1.6838	-0.236066	12.1995	3.72367e-30	1.43249e-27	57.5039	NOT
