# Supplementary material for: Functions of RNF Family in the Tumor Microenvironment and Drugs Prediction in Grade II/III Gliomas
Source: Front Cell Dev Biol. 2022 Feb 9;9:754873. doi: 10.3389/fcell.2021.754873 (PMC8864229; doi:10.3389/fcell.2021.754873)
Supplement: Supplementary file 9 [file Table1.XLSX]

## Sheet: Sheet1
Gene list
AMFR
BARD1
BFAR
BIRC2
BIRC3
BIRC7
BRAP
BRCA1
CBL
CBLB
CBLL1
CCNB1IP1
CGRRF1
CHFR
CNBP
CNOT4
DTX2
DTX3
DTX4
DZIP3
HLTF
LONRF3
MAP3K1
MDM2
MDM4
MEX3C
MEX3D
MGRN1
MID1
MID2
MKRN1
MKRN2
MKRN3
MNAT1
MYCBP2
MYLIP
NFX1
PCGF1
PCGF2
PCGF3
PDZRN3
PDZRN4
PEX10
PJA1
PJA2
PML
RAD18
RAG1
RBBP6
RBCK1
RBX1
RC3H2
RCHY1
RFWD3
RING1
RNF10
RNF103
RNF11
RNF111
RNF113A
RNF121
RNF122
RNF123
RNF125
RNF126
RNF128
RNF13
RNF130
RNF138
RNF139
RNF14
RNF141
RNF144A
RNF146
RNF167
RNF170
RNF19A
RNF19B
RNF2
RNF208
RNF216
RNF24
RNF25
RNF31
RNF32
RNF34
RNF38
RNF39
RNF4
RNF40
RNF41
RNF43
RNF44
RNF5
RNF6
RNF7
RNF8
SIAH1
SIAH2
TOPORS
TRAF2
TRAF3
TRAF4
TRAF5
TRAF6
TRAIP
TRIM13
TRIM17
TRIM2
TRIM21
TRIM22
TRIM23
TRIM24
TRIM25
TRIM26
TRIM27
TRIM28
TRIM3
TRIM32
TRIM33
TRIM36
TRIM37
TRIM38
TRIM44
TRIM45
TRIM46
TRIM5
TRIM52
TRIM62
TRIM68
TRIM8
TRIM9
TTC3
UBOX5
UNKL
VPS11
VPS41
VPS8
